# Supplementary material for: Toxic Effects of Exposure to Phthalates on Cardiac Injury Biomarkers: Evidence from NHANES 1999–2004
Source: Metabolites. 2025 Feb 10;15(2):114. doi: 10.3390/metabo15020114 (PMC11857284; doi:10.3390/metabo15020114)
Supplement: Supplementary file 1 [file metabolites-15-00114-s001.zip]

Archive with 1 entries (1 files):
- metabolites-3454603-supplementary.pdf
